# Supplementary material for: Respiratory Colonization and Short-Term Temporal Changes in the Urinary Metabolome of Children
Source: Metabolites. 2021 Jul 30;11(8):500. doi: 10.3390/metabo11080500 (PMC8400807; doi:10.3390/metabo11080500)
Supplement: Supplementary file 1 [file metabolites-11-00500-s001.zip]

Archive with 1 entries (1 files):
- metabolites-1318796-supplementary.pdf
